# Supplementary material for: Males of a sexually cannibalistic spider chemically assess relative female quality
Source: BMC Evol Biol. 2020 Jul 23;20:90. doi: 10.1186/s12862-020-01657-w (PMC7376935; doi:10.1186/s12862-020-01657-w)
Supplement: Supplementary file 1 — Additional file 1. Raw data of mating tests. Table including the raw data of the experiment. [file 12862_2020_1657_MOESM1_ESM.xlsx]

## Sheet: raw data - main experiment
male.id	male.adult.date	male.adultage.days	male.adultweight.mg	male.testweight.mg	female.origin	first.female.encounter.distance.class	first.female.encounter.size.class	copulation.with.first female	chosen.female.id	chosen.female.distance.class	chosen.female.size.class	chosen.female.adultweight.mg	chosen.female.testweight	female.residual.condition	female.leg.length.mm	weight.of.first.egg.sac.mg	cannibalism01	occurence.of.monogyny	mating.tactic	encounter.second.female	second.female.size.class	copulation.duration.of.first.s		front.female.id	front.female.adultweight.mg	front.female.adultdate	front.female.adultage	front.female.testweight	middle.female.id	middle.female.adultweight	middle.female.adultdate	middle.female.adultage	middle.female.testweight.mg	back.female.id	back.female.adultweight.mg	back.female.adultdate	back.female.adultage.days	back.female.testweight.mg	test.day	id.of.second.female
420	2014-07-03	20	22.6	15.8	northern	front	small	yes	753	front	small	75.1	79.8	-0.212202	5.356	81.8	0	0	bigyny	no	NA	6.14		753	75.1	2014-07-17	6	79.8	659	188.7	2014-07-16	7	232.4	826	158.7	2014-07-17	6	226.6	2014-07-22	NA
485	2014-07-04	16	31.2	26.6	northern	back	medium	no	763	middle	small	78	112	-0.102205	6.0965	134.3	0	0	bigyny	yes	medium	6.05		810	206.7	2014-07-16	4	248.2	763	78	2014-07-15	5	112	972	134.5	2014-07-16	4	148.8	2014-07-19	972
515	2014-07-02	19	25.1	18	southern	middle	medium	yes	281	middle	medium	148.7	173.6	-0.0245017	7.2625	183.1	0	0	bigyny	no	NA	6.87		285	320.9	2014-07-15	6	383.4	281	148.7	2014-07-15	6	173.6	77	124.4	2014-07-14	7	159.8	2014-07-20	NA
650	2014-06-30	29	23.2	23.1	northern	back	medium	yes	1068	back	medium	112.2	182.3	0.382322	6.105	NA	0	0	bigyny	yes	large	7.21		755	156.3	2014-07-24	5	182	963	87.3	2014-07-23	6	138.2	1068	112.2	2014-07-24	5	182.3	2014-07-28	755
813	2014-07-05	16	21.4	16.6	southern	back	small	yes	382	back	small	116.3	123.6	-0.201709	6.737	164.6	0	0	bigyny	no	NA	4.95		198	194	2014-07-16	5	226.5	193	245.4	2014-07-17	4	236.1	382	116.3	2014-07-16	5	123.6	2014-07-20	NA
843	2014-07-05	12	23.7	20.9	northern	front	medium	yes	437	front	medium	116.4	202.4	0.145843	7.208	94.6	0	0	bigyny	yes	large	10.67		437	116.4	2014-07-09	8	202.4	643	150.7	2014-07-09	8	248.4	1135	66	2014-07-09	8	100	2014-07-16	643
846	2014-07-05	18	15.3	12.1	southern	front	small	yes	51	front	small	176.8	243.1	0.154051	7.774	181	0	0	bigyny	no	NA	8.96		51	176.8	2014-07-17	6	243.1	282	208.1	2014-07-19	4	240.4	91	293.9	2014-07-18	5	387.6	2014-07-22	NA
899	2014-07-04	15	18.5	16.8	northern	back	small	yes	528	back	small	98	101.9	-0.287314	6.3895	133.4	0	0	bigyny	yes	large	6.28		603	254.2	2014-07-13	6	196.2	522	139.7	2014-07-14	5	190.3	528	98	2014-07-14	5	101.9	2014-07-18	522
961	2014-07-07	15	26.9	21.5	northern	front	small	yes	801	front	small	87.6	114	-0.161192	6.3445	107.6	0	0	bigyny	no	NA	2.24		801	87.6	2014-07-16	6	114	826	158.7	2014-07-17	5	194.8	926	199.6	2014-07-17	5	258	2014-07-21	NA
964	2014-07-07	25	23	21.6	northern	front	medium	yes	790	front	medium	155.2	325.1	0.479807	7.6605	186.9	0	0	bigyny	no	NA	9.27		790	155.2	2014-07-27	5	325.1	585	90.2	2014-07-26	6	112	586	207.7	2014-07-26	6	278.1	2014-07-31	NA
973	2014-07-13	14	21.6	19.5	northern	back	small	yes	1089	back	small	64.5	88.8	-0.0722522	5.249	92.7	0	0	bigyny	yes	large	9.89		791	171.7	2014-07-23	4	216.9	465	124	2014-07-23	4	148.5	1089	64.5	2014-07-23	4	88.8	2014-07-26	791
1001	2014-07-07	17	23.5	18.05	southern	front	small	yes	58	front	small	131.4	169	-0.152008	7.588	91.7	0	0	bigyny	yes	large	5.31		58	131.4	2014-07-20	4	169	209	250.6	2014-07-18	6	333.4	282	208.1	2014-07-19	5	253	2014-07-23	209
1033	2014-07-02	19	16.1	14	northern	front	medium	no	875	middle	small	65.4	88	-0.162627	5.512	NA	0	0	bigyny	yes	medium	3.46		734	139.2	2014-07-15	6	162.8	875	65.4	2014-07-16	5	88	847	168.5	2014-07-16	5	241.5	2014-07-20	734
473	2014-06-23	26	16.7	12.8	southern	front	medium	yes	175	front	medium	268.9	319.1	0.0913505	8.8565	NA	0	1	monogyny	NA	NA	2.85		175	268.9	2014-07-14	5	319.1	370	316.8	2014-07-15	4	329	281	148.7	2014-07-15	4	194.4	2014-07-18	NA
573	2014-06-25	25	21.1	16.7	northern	front	large	yes	425	front	large	176.7	239.1	0.0649474	8.0085	158	0	1	monogyny	NA	NA	4.23		425	176.7	2014-07-13	7	239.1	789	156.4	2014-07-13	7	191.8	994	122.9	2014-07-13	7	148.4	2014-07-19	NA
611	2014-07-07	24	23.9	19.3	southern	front	medium	yes	102	front	medium	260.4	323.2	-0.134447	9.628	230.6	0	1	monogyny	NA	NA	6.16		102	260.4	2014-07-27	4	323.2	321	299.8	2014-07-27	4	447.5	101	225.2	2014-07-27	4	209	2014-07-30	NA
665	2014-07-03	21	28.7	24.8	northern	middle	large	yes	931	middle	large	161.1	405.9	0.932151	6.9155	232.9	0	1	monogyny	NA	NA	0.69		766	73.2	2014-07-16	8	223.8	931	161.1	2014-07-16	8	405.9	912	140.9	2014-07-16	8	259.8	2014-07-23	NA
822	2014-07-03	25	27.3	20.5	northern	front	medium	yes	580	front	medium	101.9	84.7	-0.275989	5.755	NA	0	1	monogyny	NA	NA	1.26		580	101.9	2014-07-24	4	84.7	1106	63.4	2014-07-23	5	90.8	634	189.5	2014-07-23	5	233.1	2014-07-27	NA
928	2014-07-07	24	26.4	20.5	southern	back	large	yes	263	back	large	281.4	384.8	0.186113	9.1555	240.2	0	1	monogyny	NA	NA	4.19		345	165.3	2014-07-25	6	217.5	389	201.3	2014-07-25	6	288.4	263	281.4	2014-07-24	7	384.8	2014-07-30	NA
1019	2014-07-06	15	20.2	17.2	southern	back	large	yes	285	back	large	320.9	383.4	-0.0632084	9.95	235.2	0	1	monogyny	NA	NA	5.58		382	116.3	2014-07-16	5	123.6	193	245.4	2014-06-16	5	236.1	285	320.9	2014-07-15	6	383.4	2014-07-20	NA
1085	2014-07-07	25	16.6	12.7	northern	front	large	yes	829	front	large	161.9	260.7	0.270486	7.6235	NA	0	1	monogyny	NA	NA	5.67		829	161.9	2014-07-27	5	260.7	499	70	2014-07-28	4	136.6	758	105.7	2014-07-28	4	122	2014-07-31	NA
1139	2014-07-06	27	17.7	15	northern	middle	medium	yes	863	middle	medium	109.7	144	0.00702246	6.556	180	0	1	monogyny	NA	NA	1.02		506	89.2	2014-07-27	6	176.4	863	109.7	2014-07-26	7	144	788	155.5	2014-07-27	6	289.3	2014-08-01	NA
1142	2014-07-11	22	13.5	12	northern	back	small	yes	747	back	small	87.6	131.5	0.056757	6.1015	99.9	0	1	monogyny	NA	NA	6.47		586	207.7	2014-06-26	7	366.1	806	109.5	2014-07-27	6	238.1	747	87.6	2014-07-26	6	131.5	2014-08-01	NA
438	2014-06-30	26	14.8	14.5	northern	back	medium	yes	804	back	medium	140.6	197.3	0.177838	7.022	NA	1	NA	NA	NA	NA	6.59		817	164.7	2014-07-22	4	163.8	1035	58.3	2014-07-21	5	102.5	804	140.6	2014-07-21	5	197.3	2014-07-25	NA
470	2014-06-20	34	13.2	12.8	northern	front	medium	yes	912	front	medium	140.9	259.8	0.416845	7.139	167.7	1	NA	NA	NA	NA	4.07		912	140.9	2014-07-16	8	259.8	847	168.5	2014-07-16	8	348.6	766	73.2	2014-07-16	8	223.8	2014-07-23	NA
592	2014-07-03	26	21.1	14.5	southern	back	large	yes	180	back	large	263.6	290.6	-0.161764	9.3725	196.8	1	NA	NA	NA	NA	8.45		166	194.4	2014-07-23	6	199.7	76	140	2014-07-25	4	131.2	180	263.6	2014-07-25	4	290.6	2014-07-28	NA
597	2014-06-26	23	19.4	16.9	northern	back	medium	yes	1059	back	medium	134.9	211.9	0.325913	6.774	146.4	1	NA	NA	NA	NA	5.53		425	176.7	2014-07-13	6	269.8	997	78.2	2014-07-13	6	109.3	1059	134.9	2014-07-13	6	211.9	2014-07-18	NA
675	2014-07-03	26	20.2	13.6	southern	middle	small	yes	227	middle	small	191.6	270.4	0.128288	8.2015	205.6	1	NA	NA	NA	NA	18.72		263	281.4	2014-07-24	5	296.2	227	191.6	2014-07-23	5	270.4	340	230.4	2014-07-24	5	298.4	2014-07-28	NA
680	2014-07-02	20	18.5	14.2	northern	back	small	yes	850	back	small	91.4	107.9	-0.188201	6.254	NA	1	NA	NA	NA	NA	11.13		826	158.7	2014-07-17	5	194.8	926	199.6	2014-07-17	5	258	850	91.4	2014-07-17	5	107.9	2014-07-21	NA
718	2014-07-04	13	12.9	11.8	southern	middle	medium	yes	222	middle	medium	210.4	218.8	-0.186272	8.534	NA	1	NA	NA	NA	NA	3.59		74	165.6	2014-07-11	6	214.3	222	210.4	2014-07-11	6	218.8	207	264.8	2014-07-12	5	314	2014-07-16	NA
777	2014-07-03	17	22.7	18.7	southern	middle	medium	yes	201	middle	medium	236.1	242.5	-0.270043	9.1375	NA	1	NA	NA	NA	NA	6.49		370	316.8	2014-07-15	5	347.7	201	236.1	2014-07-15	5	242.5	77	124.4	2014-07-14	6	150.6	2014-07-19	NA
780	2014-07-05	27	28.2	23	southern	back	small	yes	101	back	medium	225.2	210.6	-0.33548	8.893	NA	1	NA	NA	NA	NA	10.94		392	344.8	2014-07-27	5	408.9	341	271.1	2014-07-27	5	335.6	101	225.2	2014-07-27	5	210.6	2014-07-31	NA
781	2014-06-30	22	29.1	26.4	southern	back	medium	yes	362	back	medium	158.1	196.5	0.0341612	7.4735	181.1	1	NA	NA	NA	NA	5.22		219	219.1	2014-07-18	4	190	105	113.8	2014-07-16	6	109.6	362	158.1	2014-07-17	5	196.5	2014-07-21	NA
800	2014-07-03	21	32.7	24.4	southern	back	medium	yes	218	back	medium	196.7	229.5	0.101738	7.757	175.3	1	NA	NA	NA	NA	5.1		82	237.9	2014-07-20	4	289.7	133	135.2	2014-07-20	4	172.5	218	196.7	2014-07-19	5	229.5	2014-07-23	NA
827	2014-07-06	12	15.8	12.4	northern	middle	small	yes	923	middle	small	70.9	70.7	-0.433158	5.679	113.8	1	NA	NA	NA	NA	8.29		528	98	2014-07-14	4	109.8	923	70.9	2014-07-14	4	70.7	522	139.7	2014-07-14	4	209.7	2014-07-17	NA
831	2014-07-04	25	16.3	10.9	northern	middle	medium	yes	690	middle	medium	109.5	144.2	-0.0506508	6.747	133.6	1	NA	NA	NA	NA	6.21		673	140.7	2014-07-24	5	176.7	690	109.5	2014-07-25	4	144.2	1092	88.2	2014-07-25	4	101.2	2014-07-28	NA
872	2014-07-05	26	22.4	17.5	northern	middle	medium	yes	686	middle	medium	102.6	161.2	0.107022	6.5975	NA	1	NA	NA	NA	NA	5.92		1040	78.3	2014-07-27	4	107.9	686	102.6	2014-07-26	5	161.2	586	207.7	2014-07-26	5	262.9	2014-07-30	NA
873	2014-07-06	23	16.6	13.1	southern	front	medium	yes	410	front	medium	184	261.7	0.141659	8.0525	191.8	1	NA	NA	NA	NA	5.07		410	184	2014-07-23	6	261.7	256	297.6	2014-07-23	6	381.3	158	131	2014-07-23	6	166.4	2014-07-28	NA
889	2014-07-12	18	18.5	15.9	southern	middle	large	yes	300	middle	large	308.9	424.7	0.143612	9.612	227.7	1	NA	NA	NA	NA	29.18		166	194.4	2014-07-23	7	238.2	300	308.9	2014-07-23	7	424.7	355	228.5	2014-07-23	7	351.5	2014-07-29	NA
911	2014-07-02	27	22	19.5	southern	back	large	yes	393	back	large	331.9	385.5	-0.0668681	9.9795	210	1	NA	NA	NA	NA	6.24		291	269.4	2014-07-24	5	330.8	178	124.8	2014-07-24	5	153.7	393	331.9	2014-07-24	5	385.5	2014-07-28	NA
945	2014-07-05	18	16.2	12.2	northern	front	large	yes	649	front	large	182.6	262	0.205731	7.849	173.5	1	NA	NA	NA	NA	8.57		649	182.6	2014-07-16	7	262	743	82.5	2014-07-15	8	71.7	678	154.3	2014-07-16	7	202.4	2014-07-22	NA
952	2014-07-04	24	17.2	13	southern	front	medium	yes	67	front	medium	184.7	210.5	-0.117026	8.185	NA	1	NA	NA	NA	NA	8.99		67	184.7	2014-07-22	6	210.5	256	297.6	2014-07-23	5	339.5	7	140.5	2014-07-21	7	141.8	2014-07-27	NA
956	2014-07-09	14	18.2	15	southern	back	large	yes	103	back	large	280.8	309.6	-0.213307	9.744	189.4	1	NA	NA	NA	NA	8.52		219	219.1	2014-07-18	5	198	6	170.7	2014-07-17	6	268.3	103	280.8	2014-07-19	4	309.6	2014-07-22	NA
981	2014-07-10	20	18.2	14.3	southern	back	large	yes	378	back	large	285.5	332.6	-0.0125473	9.3265	266.7	1	NA	NA	NA	NA	5.7		275	193.4	2014-07-24	6	256.9	345	165.3	2014-07-25	5	218.2	378	285.5	2014-07-25	5	332.6	2014-07-29	NA
1004	2014-07-11	8	31.2	26.9	southern	back	medium	yes	213	back	medium	281	393.5	0.0499941	9.668	244.9	1	NA	NA	NA	NA	5.19		285	320.9	2014-07-15	4	376.8	281	148.7	2014-07-15	4	194.4	213	281	2014-07-14	5	393.5	2014-07-18	NA
1009	2014-07-09	20	23.7	18.3	northern	back	large	yes	1095	back	large	163.4	248.1	0.309076	7.3385	180.3	1	NA	NA	NA	NA	5.4		916	103.5	2014-07-25	4	136.3	673	140.7	2014-07-24	5	176.7	1095	163.4	2014-07-23	6	248.1	2014-07-28	NA
1027	2014-07-09	23	17.2	17.2	northern	front	medium	yes	758	front	medium	105.7	122	-0.117953	6.424	NA	1	NA	NA	NA	NA	7.37		758	105.7	2014-07-28	4	122	797	176	2014-07-27	5	297.2	499	70	2014-07-28	4	136	2014-07-31	NA
1053	2014-07-07	23	14.7	11.3	southern	middle	medium	yes	337	middle	large	193.3	266.6	0.12805	8.1565	180.1	1	NA	NA	NA	NA	8.97		392	344.8	2014-07-27	4	403.4	337	193.3	2014-07-27	4	266.6	341	271.1	2014-07-27	4	337.3	2014-07-30	NA
1075	2014-07-01	17	16.8	13.9	southern	back	medium	yes	189	back	medium	211.7	313.9	-0.0399552	9.228	NA	1	NA	NA	NA	NA	8.18		77	124.4	2014-07-14	4	137	207	264.8	2014-07-12	6	291.5	189	211.7	2014-07-14	4	313.9	2014-07-17	NA
1097	2014-07-03	23	17	15.7	southern	back	large	yes	179	back	large	331	430.2	0.243216	9.3315	227.5	1	NA	NA	NA	NA	8.57		226	261	2014-07-21	5	289.4	287	189.3	2014-07-20	6	185.2	179	331	2014-07-20	6	430.2	2014-07-25	NA
1105	2014-07-08	9	13.7	11.5	northern	front	small	yes	739	front	small	97.8	117.2	-0.173862	6.475	NA	1	NA	NA	NA	NA	7.09		739	97.8	2014-07-13	4	117.2	803	127.3	2014-07-13	4	137.4	603	196.2	2014-07-13	4	225.5	2014-07-16	NA
1118	2014-07-07	18	17.4	13.1	southern	back	small	yes	249	back	small	136.2	171.5	-0.0501234	7.306	172.5	1	NA	NA	NA	NA	6.97		179	331	2014-07-20	5	429.7	282	208.1	2014-07-19	6	239.7	249	136.2	2014-07-20	5	171.5	2014-07-24	NA
1132	2014-06-30	29	19.5	14.1	northern	middle	large	yes	681	middle	large	175.2	155.2	-0.202405	7.4755	141.1	1	NA	NA	NA	NA	6.23		755	156.3	2014-07-24	5	182	681	175.2	2014-07-25	4	155.2	916	103.5	2014-07-25	4	136.3	2014-07-28	NA
1134	2014-07-07	15	18	13	southern	middle	large	yes	224	middle	large	288.6	297	-0.0908138	9.2135	NA	1	NA	NA	NA	NA	7.19		362	158.1	2014-07-17	5	196.5	224	288.6	2014-07-17	5	297	198	194	2014-07-16	6	249.4	2014-07-21	NA

## Sheet: raw data - no. egg and weight
female.id	number.of.eggs	weight.of.eggsac
D 641	274	178.7
D 913	232	118.6
D 1055	218	145.3
D 1032	185	87.6
D 507	265	151.2
D 677	285	170.1
D 963	205	138.1
D 812	257	142
D 616	333	147.5
D 841	285	136.4
D 418	238	115.6
D 482	141	32.2
D 1049	191	112.5
D 501	295	154.9
D 564	234	173.4
D 472	204	105.2
D 619	262	148.6
D 742	209	119
D 877	253	171.8
D 540	292	191.4
D 775	251	119.2
D 630	233	119.7
D 789	321	129.5
D 624	333	195.9
D 1108	288	133.6
D 1135	205	95.5
D 603	285	167.1
D 1128	215	125.4
D 1152	192	101
D 1045	157	115.9
D 1014	242	131.1
D 893	327	164
D 787	288	156.1
D 970	245	129.7
D 1091	249	140
D 555	267	148.2
D 1112	253	141.9
D 432	192	129.7
D 1116	188	67.4
D 456	359	170.3
D 992	282	168.1
D 750	243	133.2
D 854	216	64.7
D 767	281	168.1
D 511	82	42.2
D 448	268	140
D 728	242	115.8
D 766	134	84.4
D 1107	183	66.6
D 446	303	133.7
D 1137	183	100.5
D 1124	254	133.9
D 762	308	153.9
D 483	218	138.1
D 427	332	177
D 626	268	133
D 1129	204	106.4
D 820	209	114.2
D 950	247	136.2
D 953	307	179.8
D 462	324	159.1
D 429	341	177.6
D 924	254	138.9
D 1036	261	140.5
D 430	265	129.4
D 808	190	95.4
